# Supplementary material for: Selective Oxidation of Halophenols Catalyzed by an Artificial Miniaturized Peroxidase
Source: Int J Mol Sci. 2023 Apr 29;24(9):8058. doi: 10.3390/ijms24098058 (PMC10178546; doi:10.3390/ijms24098058)
Supplement: Supplementary file 1 [file ijms-24-08058-s001.zip]

Archive with 1 entries (1 files):
- ijms-2338925-supplementary.pdf
